# Supplementary material for: Screening of Neutralizing Antibodies against FaeG Protein of Enterotoxigenic Escherichia coli
Source: Vet Sci. 2024 Sep 9;11(9):419. doi: 10.3390/vetsci11090419 (PMC11436151; doi:10.3390/vetsci11090419)
Supplement: Supplementary file 1 [file vetsci-11-00419-s001.zip]

Archive with 3 entries (3 files):
- Figure S1A.jpg
- Figure S1B.jpg
- Figure S2B.jpg
